# Supplementary material for: Antibody Responses to SARS-CoV-2 Infection—Comparative Determination of Seroprevalence in Two High-Throughput Assays versus a Sensitive Spike Protein ELISA
Source: Vaccines (Basel). 2021 Nov 11;9(11):1310. doi: 10.3390/vaccines9111310 (PMC8624239; doi:10.3390/vaccines9111310)
Supplement: Supplementary file 1 [file vaccines-09-01310-s001.zip]

Archive with 1 entries (1 files):
- vaccines-1442118-supplementary.pdf
